# Supplementary material for: Human Biosample Authentication Using the High-Throughput, Cost-Effective SNPtraceTM System
Source: PLoS One. 2015 Feb 25;10(2):e0116218. doi: 10.1371/journal.pone.0116218 (PMC4340925; doi:10.1371/journal.pone.0116218)
Supplement: S2 Table — Table describing the detailed karyotype of 19 cell lines and the inferred sex type. (XLSX) [file pone.0116218.s003.xlsx]

## Sheet: Suppl Table 2
Chr X / Chr Y Karyotype of 19 cell lines
		Cell Line	SKY Karyotype	Concise version	SKY karyotyping sex call based on presence of Chr Y
	1	LXFL529	XX	XX	Female
	2	NCI-H1993	XX,der(X)t(X;18)x2,der(X)t(21;X;9)x2,der(17)t(17;X;20),der(20)t(X;18;20)x2	XX, partial (X)x7	Female
	3	NCI-H2009	del(X),der(1)t(X;1;13),der(1;14)t(X;14;1)	partial (X)x3	Female
	4	NCI-H2073	der(X)t(X;18),der(X)t(17;X;9),der(X)t(17;2;1;X;9),der(20)t(X;18;20)	partial (X)x4	Female
	5	NCI-H2122	XX	XX	Female
	6	NCI-H292	XX	XX	Female
	7	NCI-H1155	X,der(X)t(?2;?7;X),ins(3;X;2),der(7)t(X;7)	X, partial (X)x3	Female
	8	NCI-H1299	der(?)t(X;?),der(X)t(X;4),der(X;9),ins(10;X),der(14)t(X;16;6;14)	partial (X)x5	Female
	9	NCI-H23	X,der(X)t(1;?;14;X)	X, partial (X)x1	Female
	10	NCI-H322T	XX,der(20)t(20;X;1)x2	XX, partial (X)x2	Female
	11	NCI-H441	X,der(X)t(X;21)	X, partial (X)x1	Female
	12	NCI-H522	XX,der(15)t(Y;15)(q11.2?2;p11.1)	XX,Yq11.2?2→qter	Male
	13	NCI-H838	X	X	Female
	14	A549	XXY	XXY	Male
	15	NCI-H1703	XY,der(1)t(1;1;11;Yq11.23q12;1;11;2),der(9)t(X;X;9)	XY, partial X, Yq11.23→q12	Male
	16	NCI-H226	X,der(Y)del(Y)(p11.1)t(Y;19)(q12;?),?i(Y)(q10)/XX,der(Y)del(Y)(p11.1)t(Y;19)(q12;?)x2,?i(Y)(q10)x2	X,Yp11.1→q12,?i(Y)(q10)	Male
	17	NCI-H358	XXY,der(22)t(X;22)	XXY, partial (X)x1	Male
	18	NCI-H460	XY,+X,+Y	XXYY	Male
	19	NCI-H650	der(X)t(X;17),der(X)t(11;17;X),der(X)t(5;X;19;5),der(5)t(5;X;10),der(7)t(X;7),der(12)t(X;12)	partial (X)x6	Female
