# Supplementary material for: Human Biosample Authentication Using the High-Throughput, Cost-Effective SNPtraceTM System
Source: PLoS One. 2015 Feb 25;10(2):e0116218. doi: 10.1371/journal.pone.0116218 (PMC4340925; doi:10.1371/journal.pone.0116218)
Supplement: S3 Table — Table describing the detailed results of Chr Y FISH for 7 cell lines. (XLSX) [file pone.0116218.s004.xlsx]

## Sheet: Suppl Table 3
Chr Y FISH Results
		NCI-H1299	Chr Yq not present
		NCI-H23	Chr Yq not present
		NCI-H322T	Chr Yq not present
		NCI-H441	1 copy of Chr Yq was present in 18% of cells (reverse DAPI banding indicated a normal Chr Y)
		NCI-H522	1 copy of Chr Yq12 was present in the der(15)t(Y;15)(q11.2?2;p11.1) per cell. Yq11.2 FISH signal was absent (the translocated Y breakpoint is distal of Yq11.221).
		NCI-H838	Chr Yq not present
		NCI-H460	Chr Y positive control cell line. 1-2 copies of Chr Yq were present per cell (reverse DAPI banding indicated a normal Chr Y)
