# Supplementary material for: Human Biosample Authentication Using the High-Throughput, Cost-Effective SNPtraceTM System
Source: PLoS One. 2015 Feb 25;10(2):e0116218. doi: 10.1371/journal.pone.0116218 (PMC4340925; doi:10.1371/journal.pone.0116218)
Supplement: S4 Table — (XLSX) [file pone.0116218.s005.xlsx]

## Sheet: Suppl Table 4
		Build 37
rs#	SNPTrace ID	chr	bp
rs4908343	hu76	1	27931698
rs3737576	hu66	1	101709563
rs7554936	hu3	1	151122489
rs560681	hu9	1	160786670
rs891700	hu205	1	239881926
rs798443	hu25	2	7968275
rs1109037	hu71	2	10085722
rs1876482	hu22	2	17362568
rs4666200	hu2	2	29538411
rs4670767	hu74	2	37941396
rs13400937	hu39	2	79864923
rs260690	hu38	2	109579738
rs10496971	hu87	2	145769943
rs12997453	hu81	2	182413259
rs952718	hu46	2	215888624
rs1344870	hu34	3	21307401
rs9809104	hu42	3	39146429
rs6548616	hu52	3	79399575
rs1872575	hu203	3	113804979
rs12629908	hu78	3	120522716
rs1513181	hu62	3	188574996
rs6444724	hu90	3	193207380
rs10007810	hu84	4	41554364
rs279844	hu45	4	46329655
rs13134862	hu48	4	76425896
rs7657799	hu63	4	105375423
rs1554472	hu83	4	157489906
rs316598	hu201	5	2364626
rs870347	hu14	5	6845035
rs13182883	hu21	5	136633338
rs7704770	hu35	5	159487953
rs315791	hu23	5	169735920
rs1040045	hu86	6	4747159
rs13218440	hu31	6	12059954
rs2504853	hu64	6	12535111
rs2397060	hu18	6	51611470
rs1336071	hu79	6	94537255
rs1358856	hu56	6	123894978
rs2503107	hu59	6	127463376
rs4463276	hu49	6	145055331
rs447818	hu47	6	145868996
rs2272998	hu7	6	148761456
rs731257	hu53	7	12669251
rs1019029	hu55	7	13894276
rs4717865	hu26	7	73454199
rs7803075	hu88	7	130742066
rs321198	hu12	7	137029838
rs2352476	hu82	7	137900133
rs10236187	hu61	7	139447377
rs10108270	hu17	8	4190793
rs3943253	hu51	8	13359500
rs10092491	hu91	8	28411072
rs1471939	hu1	8	28941305
rs1008730	hu208	9	17602496
rs3780962	hu72	10	17193346
rs4746136	hu29	10	75300994
rs1410059	hu36	10	97172595
rs4918842	hu41	10	115316812
rs740598	hu80	10	118506899
rs2946788	hu15	11	24010530
rs6591147	hu11	11	105912984
rs10488710	hu69	11	115207176
rs2416791	hu27	12	11701488
rs772262	hu65	12	56163734
rs9319336	hu54	13	27624356
rs7997709	hu73	13	34847737
rs9530435	hu4	13	75993887
rs1058083	hu33	13	100038233
rs9522149	hu75	13	111827167
rs1760921	hu85	14	20818131
rs722290	hu202	14	53216723
rs722869	hu70	14	97277005
rs735612	hu92	15	34076642
rs1821380	hu44	15	39313402
rs1823718	hu58	15	74147244
rs7205345	hu24	16	7520254
rs2125345	hu28	17	73782191
rs9951171	hu95	18	9749879
rs7229946	hu20	18	22739001
rs985492	hu93	18	29311034
rs4891825	hu16	18	67867663
rs8113143	hu207	19	33652247
rs6104567	hu5	20	10195433
rs445251	hu68	20	15124933
rs1523537	hu32	20	51296162
rs3907047	hu96	20	54000914
rs18579	hu204	21	18565025
rs1296819	hu200	22	18076546
rs987640	hu89	22	33559508
rs5768007	hu37	22	48207872
rs525869	hu103X	X	90596159
rs2040962	hu107X	X	116603406
rs530501	hu109X	X	148567451
rs1865680	hu98Y	Y	6868118
rs2032624	hu111Y	Y	15026424
rs17307398	hu209Y	Y	17285993
