# Supplementary material for: Human Biosample Authentication Using the High-Throughput, Cost-Effective SNPtraceTM System
Source: PLoS One. 2015 Feb 25;10(2):e0116218. doi: 10.1371/journal.pone.0116218 (PMC4340925; doi:10.1371/journal.pone.0116218)
Supplement: S5 Table — (XLSX) [file pone.0116218.s006.xlsx]

## Sheet: Suppl Table 5
	SNPtype Thermal Cycling Protocol	(total time = 1h 35min)
	Thermal Cycling Conditions	Cycles	Temperature	Time
	Thermal Mix	1	70oC	30min
			25oC	10min
	Hot Start	1	95oC	5min
	Touchdown (from 64.0oC-61.0oC, dropping 1oC per cycle)	1	95oC	15sec
			64oC	45sec
			72oC	15sec
		1	95oC	15sec
			63oC	45sec
			72oC	15sec
		1	95oC	15sec
			62oC	45sec
			72oC	15sec
		1	95oC	15sec
			61oC	45sec
			72oC	15sec
	Additional PCR Cycles	34	95oC	15sec
			60oC	45sec
			72oC	15sec
	Cool	1	25oC	10sec
	PreAmp conditions	(total time = 1h 15min)
	Thermal Cycling Conditions	Cycles	Temperature	Time
	Hot Start	1	95oC	15min
	Pre-Amplification	14	95oC	15sec
			60oC	4min
